# Supplementary material for: Prevention and Control Are Not a Regional Matter: A Spatial Correlation and Molecular Linkage Analysis Based on Newly Reported HIV/AIDS Patients in 2021 in Jiangsu, China
Source: Viruses. 2023 Oct 6;15(10):2053. doi: 10.3390/v15102053 (PMC10612072; doi:10.3390/v15102053)
Supplement: Supplementary file 1 [file viruses-15-02053-s001.zip]

Archive with 1 entries (1 files):
- viruses-2618730-supplementary.pdf
